# Supplementary material for: Radiolabeling and Preliminary In Vivo Evaluation of the Candidate CCR2 Targeting PET Radioligand [11C]AZD2423
Source: Pharmaceuticals (Basel). 2025 Jan 21;18(2):135. doi: 10.3390/ph18020135 (PMC11858205; doi:10.3390/ph18020135)
Supplement: Supplementary file 1 [file pharmaceuticals-18-00135-s001.zip]

Archive with 1 entries (1 files):
- pharmaceuticals-3384926-supplementary.pdf
